# Supplementary material for: Natural resistance to Potato virus Y in Solanum tuberosum Group Phureja
Source: Theor Appl Genet. 2020 Jan 16;133(3):967–80. doi: 10.1007/s00122-019-03521-y (PMC7021755; doi:10.1007/s00122-019-03521-y)
Supplement: Supplementary file 6 — Supplementary Table 3. ELISA data for PVY inoculation of 08H1 population (XLSX 15 kb) [file 122_2019_3521_MOESM6_ESM.xlsx]

## Sheet: Sheet1
Table S2. Typical absorbance values obtained in DAS-ELISA detection of Potato virus Y in the 08H1 population
08H1 clone	Upper non-inoculated leaf
84.2.P75	5.3
DB375(1)	0.076
1	0.12
2	0.38
3	0.88
4	0.38
5	0.2
6	0.31
7	0.74
8	0.16
9	0.13
10	0.88
11	0.6
12	0.4
13	0.12
14	1.39
15	1.02
16	1.09
17	0.22
18	0.08
19	0.08
20	0.1
21	0.48
22	0.56
23	0.13
24	0.14
25	0.1
26	0.1
27	0.19
28	2.24
29	0.73
30	0.22
31	0.11
32	0.94
33	0.17
34	0.87
35	0.68
36	0.64
37	0.45
38	1.8
39	0.14
40	0.15
41	0.26
42	0.6
43	1.1
44	0.96
45	2.05
46	0.1
47	1.32
48	2.25
49	0.16
50	0.64
51	0.15
52	0.26
53	0.46
54	0.77
55	0.08
56	0.08
57	1.04
58	0.46
59	0.36
60	0.8
61	0.08
62	0.08
63	0.19
64	0.09
65	0.11
66	0.28
67	0.08
68	0.1
69	1.02
70	0.1
71	0.08
72	0.09
73	1.02
74	0.07
75	0.07
76	0.98
77	0.41
78	0.12
79	0.08
80	0.73
81	0.13
82	0.23
83	0.1
84	0.22
85	0.52
86	0.23
87	1.41
88	0.94
89	0.08
90	1.16
91	0.35
92	0.1
93	0.08
94	0.29
95	0.09
96	0.18
97	0.1
98	0.5
99	0.44
100	0.07
101	0.48
102	0.33
103	0.5
104	0.08
105	0.54
106	0.58
107	0.09
108	0.87
109	0.34
110	0.08
111	0.49
112	0.09
113	0.66
114	0.59
115	0.08
116	0.1
117	0.47
118	0.1
119	0.9
120	0.08
121	0.83
122	0.07
123	0.15
124	0.16
125	0.13
126	1.16
127	0.09
128	0.66
129	0.72
130	0.08
131	1.03
132	1.27
133	2.18
134	1.82
135	0.11
136	0.09
137	0.14
138	1.29
139	0.86
140	0.15
141	0.08
142	0.11
143	0.11
144	1.26
145	1.14
146	0.11
147	2.62
148	0.59
149	1.09
150	0.1
151	0.19
152	0.49
153	1.17
154	1.7
155	2
156	1.69
157	0.13
158	0.13
159	0.1
160	0.1
161	1.62
162	1.38
163	1.3
164	2.84
165	1.61
166	0.13
167	0.17
168	1.87
169	2.09
170	0.24
171	0.12
172	0.13
173	0.09
174	2.3
175	0.13
176	2.88
177	1.18
178	0.14
179	0.11
180	2.02
181	0.1
182	0.11
183	2.35
184	2.55
185	0.09
186	0.11
187	0.64
188	0.86
189	0.59
190	0.08
191	0.1
192	1.93
193	1.53
194	1.71
195	1.8
196	0.25
197	1.87
198	0.1
199	1.54
200	0.86
201	1.11
202	0.87
203	0.4
204	0.09
205	1.35
206	0.34
207	1.22
208	0.16
209	0.18
210	0.09
211	0.17
212	0.12
213	0.82
214	0.94
215	1.97
216	0.18
217	0.15
218	0.91
219	0.11
220	0.28
221	0.18
222	0.08
223	1.45
224	3.1
225	0.25
226	0.45
227	0.29
228	0.08
229	1.32
230	0.09
231	1.63
232	0.12
233	3.34
234	0.1
235	1.05
236	0.1
237	0.19
238	0.16
239	0.16
240	2.46
241	2.14
242	0.12
243	1.95
244	0.13
245	0.12
246	0.34
247	0.22
248	2.11
249	0.18
250	2.51
251	2.5
252	0.91
253	1.76
254	2.18
255	1.34
256	2.42
