# Supplementary material for: Natural resistance to Potato virus Y in Solanum tuberosum Group Phureja
Source: Theor Appl Genet. 2020 Jan 16;133(3):967–80. doi: 10.1007/s00122-019-03521-y (PMC7021755; doi:10.1007/s00122-019-03521-y)
Supplement: Supplementary file 7 — Supplementary Table 4. ELISA data for PVY inoculation of 06H1 population (XLSX 16 kb) [file 122_2019_3521_MOESM7_ESM.xlsx]

## Sheet: Sheet1
O6H1 population PVY challenge Tip leaf score
O6H1 clone	Inoculated Leaf	Upper non-inoculated leaf	Healthy
99FT1b5	1.28	0.38	0.08
HB171(13)	0.08	0.08	0.09
1	0.51	0.09	0.08
2	0.33	0.07	0.08
4	0.27	0.12	0.1
9	0.74	0.06	0.07
10	1.28	0.19	0.14
12	1.2	0.12	0.08
13	0.13	0.14	0.08
14	0.17	0.07	0.07
15	0.27	0.07	0.07
21	0.14	0.06	0.08
22	0.31	0.09	0.07
24	2.47	0.06	0.07
26	0.08	0.08	0.1
27	0.11	0.06	0.07
28	0.08	0.06	0.07
29	1.84	0.14	0.08
32	0.14	0.1	0.09
41	0.1	0.08	0.08
49	3.58	2.59	0.12
50	0.72	0.14	0.08
57	1.9	0.06	0.06
61	0.36	0.12	0.1
64	0.16	0.1	0.14
66	1.7	1.14	0.07
69	0.4	0.1	0.08
71	1.33	1.5	0.15
76	2.44	2.36	0.06
78	0.84	0.18	0.07
79	1.06	1.14	0.08
80	0.44	0.09	0.09
81	0.12	0.06	0.08
83	0.1	0.08	0.08
86	0.23	0.4	0.09
87	0.18	0.08	0.07
88	0.1	0.08	0.1
89	0.44	0.1	0.07
92	2.42	0.46	0.08
93	1.78	1.5	0.08
95	0.13	0.07	0.07
97	0.13	0.08	0.08
99	0.43	0.12	0.07
100	1.1	0.11	0.09
104	0.14	0.18	0.16
107	2.62	0.31	0.07
108	0.92	0.09	0.08
109	0.59	0.15	0.08
110	1	0.09	0.07
112	0.22	0.08	0.08
113	0.92	0.08	0.08
116	0.94	0.38	0.08
120	1.08	0.84	0.08
121	1.5	0.08	0.08
122	0.26	0.06	0.06
123	0.42	0.14	0.09
126	0.14	0.07	0.07
127	0.15	0.06	0.08
129	0.14	0.09	0.08
130	1.34	0.3	0.07
135	0.54	0.08	0.07
136	3.54	0.96	0.08
137	0.39	0.12	0.1
138	0.93	0.07	0.08
140	0.7	2	0.08
143	1.54	0.08	0.08
144	0.44	0.45	0.07
145	0.11	0.1	0.09
148	0.84	0.12	0.08
151	2.21	2.58	0.08
152	0.38	0.08	0.08
153	0.09	0.09	0.11
154	0.1	0.07	0.08
155	0.37	0.08	0.08
161	0.14	0.06	0.07
164	1.45	0.08	0.07
165	0.06	0.07	0.07
166	0.14	0.07	0.11
170	0.21	0.07	0.07
173	0.74	0.08	0.07
177	0.07	0.07	0.07
179	0.54	0.07	0.07
180	0.1	0.1	0.11
184	0.06	0.07	0.07
185	0.08	0.08	0.07
187	1.04	0.06	0.07
199	0.07	0.07	0.07
200	0.11	0.07	0.07
204	4.09	0.98	0.07
205	0.06	0.06	0.07
206	3.6	0.68	0.07
207	0.11	0.08	0.07
209	3.4	0.09	0.07
210	0.06	0.07	0.07
218	0.2	0.07	0.07
220	0.07	0.06	0.07
223	0.11	0.06	0.07
224	3.11	1.26	0.07
225	1.05	0.07	0.07
227	3.23	1.2	0.07
229	0.13	0.07	0.07
233	1	0.09	0.07
234	0.06	0.07	0.07
235	0.09	0.06	0.07
236	2.06	1.81	0.07
237	2.08	0.58	0.07
238	1.74	0.07	0.07
239	0.07	0.07	0.07
241	0.07	0.07	0.07
242	0.87	0.06	0.07
244	1.5	0.25	0.07
245	2.1	0.3	0.07
246	0.34	0.08	0.07
247	0.21	0.08	0.07
251	0.11	0.11	0.07
253	0.25	0.08	0.07
254	0.14	0.08	0.07
255	0.07	0.06	0.07
256	0.06	0.06	0.07
257	0.06	0.06	0.07
258	0.88	0.07	0.07
259	2.14	0.08	0.07
260	0.01	0.07	0.07
261	0.56	0.07	0.07
262	0.05	0.07	0.07
264	0.18	0.07	0.07
265	4.42	0.98	0.07
267	0.21	0.07	0.07
268	0.08	0.07	0.07
269	1.63	0.07	0.07
271	0.06	0.06	0.07
272	0.29	0.06	0.07
274	0.19	2.37	0.07
276	0.35	0.07	0.07
278	0.24	0.06	0.07
279	0.11	0.07	0.07
282	2.96	0.1	0.07
287	0.21	0.07	0.07
288	0.11	0.06	0.07
289	0.11	0.06	0.07
291	0.08	0.07	0.07
292	1.36	0.23	0.07
293	1.44	0.1	0.07
294	0.1	0.08	0.07
295	1.29	0.08	0.07
297	0.08	0.06	0.07
299	0.09	0.07	0.07
300	1.48	0.11	0.07
301	0.12	0.06	0.07
302	1.4	0.08	0.07
303	0.75	0.06	0.07
305	0.14	0.06	0.07
309	2.69	0.08	0.07
