# Supplementary material for: Natural resistance to Potato virus Y in Solanum tuberosum Group Phureja
Source: Theor Appl Genet. 2020 Jan 16;133(3):967–80. doi: 10.1007/s00122-019-03521-y (PMC7021755; doi:10.1007/s00122-019-03521-y)
Supplement: Supplementary file 8 — Supplementary Table 5. Graphical genotyping data for mapping Resistant versus Susceptible phenotype in the 06H1 population (XLSX 838 kb) [file 122_2019_3521_MOESM8_ESM.xlsx]

## Sheet: Graphical Genotype
				R	R	R	R	R	R	R	R	R	R	R	R	R	R	R	R	R	R	R	R	R	R	R	R	R	R	R	R	R	R	R	R	R	R	R	R	R	R	R	R	R	R	R	R	R	R
Marker	Map	Phase	Map	1	2	4	9	10	12	13	14	15	21	22	24	26	27	28	29	32	41	50	57	61	64	69	78	79	80	81	83	87	88	89	95	97	99	100	104	108	109	110	112	113	121	122	123	126	127
c2_3353	<nnxnp>	{-1}	0	nn	nn	np	nn	np	np	nn	nn	nn	np	nn	np	np	nn	nn	nn	nn	np	np	nn	nn	np	nn	nn	np	nn	nn	nn	nn	nn	nn	nn	nn	nn	np	nn	nn	nn	nn	nn	nn	np	nn	np	nn	nn
c2_3368	<nnxnp>	{-0}	0	np	np	nn	np	nn	nn	np	np	np	nn	np	nn	nn	np	np	np	np	nn	nn	np	np	nn	np	np	nn	np	np	np	np	np	np	np	np	np	nn	np	np	np	np	np	np	nn	np	nn	np	np
c1_1059	<nnxnp>	{-0}	0	np	np	nn	np	nn	nn	np	np	np	nn	np	nn	nn	np	np	np	np	nn	nn	np	np	nn	np	np	nn	np	np	np	np	np	np	np	np	np	nn	np	np	np	np	np	np	nn	np	nn	np	np
c1_1019	<nnxnp>	{-0}	0	np	np	nn	np	nn	nn	np	np	np	nn	np	nn	nn	np	np	np	np	nn	nn	np	np	nn	np	np	nn	np	np	np	np	np	np	np	np	np	nn	np	np	np	np	np	np	nn	np	nn	np	np
c2_3323	<hkxhk>	{01}	3.881	hh	hh	kk	hh	kk	hk	hk	hk	hk	hk	hk	hk	kk	hk	hk	hh	hk	kk	kk	hh	hk	hk	hh	hh	kk	hk	hk	hk	hk	hk	hh	hk	hk	hk	hk	hh	hh	hh	hh	hk	hk	kk	hk	hk	hk	hh
c2_3345	<hkxhk>	{10}	3.881	kk	kk	hh	kk	hh	hk	hk	hk	hk	hk	hk	hk	hh	hk	hk	kk	hk	hh	hh	kk	hk	hk	kk	kk	hh	hk	hk	hk	hk	hk	kk	hk	hk	hk	hk	kk	kk	kk	kk	hk	hk	hh	hk	hk	hk	kk
c1_1020	<hkxhk>	{10}	3.881	kk	kk	hh	kk	hh	hk	hk	hk	hk	hk	hk	hk	hh	hk	hk	kk	hk	hh	hh	kk	hk	hk	kk	kk	hh	hk	hk	hk	hk	hk	kk	hk	hk	hk	hk	kk	kk	kk	kk	hk	hk	hh	hk	hk	hk	kk
c1_1052	<hkxhk>	{10}	3.881	kk	kk	hh	kk	hh	hk	hk	hk	hk	hk	hk	hk	hh	hk	hk	kk	hk	hh	hh	kk	hk	hk	kk	kk	hh	hk	hk	hk	hk	hk	kk	hk	hk	hk	hk	kk	kk	kk	kk	hk	hk	hh	hk	hk	hk	kk
c2_3363	<hkxhk>	{10}	3.881	kk	kk	hh	kk	hh	hk	hk	hk	hk	hk	hk	hk	hh	hk	hk	kk	hk	hh	hh	kk	hk	hk	kk	kk	hh	hk	hk	hk	hk	hk	kk	hk	hk	hk	hk	kk	kk	kk	kk	hk	hk	hh	hk	hk	hk	kk
c1_1051	<hkxhk>	{10}	3.881	kk	kk	hh	kk	hh	hk	hk	hk	hk	hk	hk	hk	hh	hk	hk	kk	hk	hh	hh	kk	hk	hk	kk	kk	hh	hk	hk	hk	hk	hk	kk	hk	hk	hk	hk	kk	kk	kk	kk	hk	hk	hh	hk	hk	hk	kk
c2_3305	<hkxhk>	{01}	3.881	hh	hh	kk	hh	kk	hk	hk	hk	hk	hk	hk	hk	kk	hk	hk	hh	hk	kk	kk	hh	hk	hk	hh	hh	kk	hk	hk	hk	hk	hk	hh	hk	hk	hk	hk	hh	hh	hh	hh	hk	hk	kk	hk	hk	hk	hh
c1_1000	<hkxhk>	{01}	3.881	hh	hh	kk	hh	kk	hk	hk	hk	hk	hk	hk	hk	kk	hk	hk	hh	hk	kk	kk	hh	hk	hk	hh	hh	kk	hk	hk	hk	hk	hk	hh	hk	hk	hk	hk	hh	hh	hh	hh	hk	hk	kk	hk	hk	hk	hh
c1_988	<hkxhk>	{10}	4.274	kk	kk	hh	kk	hh	hk	hk	hk	hk	hk	hk	hk	hh	hk	hk	kk	hk	hh	hh	kk	hk	hk	kk	kk	hh	hk	hk	hk	hk	hk	kk	hk	hk	hk	hk	kk	kk	kk	kk	hk	hk	hh	hk	hk	hk	kk
c2_3352	<lmxll>	{0-}	4.388	ll	ll	lm	ll	lm	ll	lm	lm	lm	ll	lm	ll	lm	lm	lm	ll	lm	lm	lm	ll	lm	ll	ll	ll	lm	lm	lm	lm	lm	lm	ll	lm	lm	lm	ll	ll	ll	ll	ll	lm	lm	lm	lm	ll	lm	ll
c1_11572	<nnxnp>	{-0}	4.555	np	np	nn	np	nn	nn	np	np	np	nn	np	nn	nn	np	np	np	np	nn	nn	np	np	nn	np	np	nn	np	np	np	np	np	np	np	np	np	nn	np	np	np	np	np	np	nn	np	nn	np	np
c2_48672	<nnxnp>	{-0}	4.555	np	np	nn	np	nn	nn	np	np	np	nn	np	nn	nn	np	np	np	np	nn	nn	np	np	nn	np	np	nn	np	np	np	np	np	np	np	np	np	nn	np	np	np	np	np	np	nn	np	nn	np	np
c1_14392	<nnxnp>	{-0}	4.555	np	np	nn	np	nn	nn	np	np	np	nn	np	nn	nn	np	np	np	np	nn	nn	np	np	nn	np	np	nn	np	np	np	np	np	np	np	np	np	nn	np	np	np	np	np	np	nn	np	nn	np	np
c1_14388	<hkxhk>	{10}	5.342	kk	kk	hh	kk	hh	hk	hk	hk	hk	hk	hk	hk	hh	hk	hk	hk	hk	hh	hh	kk	hk	hk	kk	kk	hh	hk	hk	hk	hk	hk	kk	hk	hk	hk	hk	kk	kk	kk	kk	hk	hk	hh	hk	hk	hk	kk
c2_39100	<hkxhk>	{01}	5.676	hh	hh	kk	hh	kk	hk	hk	hk	hk	hk	hk	hk	kk	hk	hk	hk	hk	kk	kk	hh	hk	hk	hh	hh	kk	hk	hk	hk	hk	hk	hh	hk	hk	hk	hk	hh	hh	hh	hh	hk	hk	kk	hk	hk	hk	hh
c2_39031	<hkxhk>	{10}	5.676	kk	kk	hh	kk	hh	hk	hk	hk	hk	hk	hk	hk	hh	hk	hk	hk	hk	hh	hh	kk	hk	hk	kk	kk	hh	hk	hk	hk	hk	hk	kk	hk	hk	hk	hk	kk	kk	kk	kk	hk	hk	hh	hk	hk	hk	kk
c2_48597	<hkxhk>	{01}	5.676	hh	hh	kk	hh	kk	hk	hk	hk	hk	hk	hk	hk	kk	hk	hk	hk	hk	kk	kk	hh	hk	hk	hh	hh	kk	hk	hk	hk	hk	hk	hh	hk	hk	hk	hk	hh	hh	hh	hh	hk	hk	kk	hk	hk	hk	hh
c2_39084	<hkxhk>	{10}	5.676	kk	kk	hh	kk	hh	hk	hk	hk	hk	hk	hk	hk	hh	hk	hk	hk	hk	hh	hh	kk	hk	hk	kk	kk	hh	hk	hk	hk	hk	hk	kk	hk	hk	hk	hk	kk	kk	kk	kk	hk	hk	hh	hk	hk	hk	kk
c2_39086	<hkxhk>	{01}	5.676	hh	hh	kk	hh	kk	hk	hk	hk	hk	hk	hk	hk	kk	hk	hk	hk	hk	kk	kk	hh	hk	hk	hh	hh	kk	hk	hk	hk	hk	hk	hh	hk	hk	hk	hk	hh	hh	hh	hh	hk	hk	kk	hk	hk	hk	hh
c2_39034	<hkxhk>	{01}	5.676	hh	hh	kk	hh	kk	hk	hk	hk	hk	hk	hk	hk	kk	hk	hk	hk	hk	kk	kk	hh	hk	hk	hh	hh	kk	hk	hk	hk	hk	hk	hh	hk	hk	hk	hk	hh	hh	hh	hh	hk	hk	kk	hk	hk	hk	hh
c2_39080	<hkxhk>	{01}	5.676	hh	hh	kk	hh	kk	hk	hk	hk	hk	hk	hk	hk	kk	hk	hk	hk	hk	kk	kk	hh	hk	hk	hh	hh	kk	hk	hk	hk	hk	hk	hh	hk	hk	hk	hk	hh	hh	hh	hh	hk	hk	kk	hk	hk	hk	hh
c2_39083	<hkxhk>	{10}	5.676	kk	kk	hh	kk	hh	hk	hk	hk	hk	hk	hk	hk	hh	hk	hk	hk	hk	hh	hh	kk	hk	hk	kk	kk	hh	hk	hk	hk	hk	hk	kk	hk	hk	hk	hk	kk	kk	kk	kk	hk	hk	hh	hk	hk	hk	kk
c2_39082	<hkxhk>	{01}	5.676	hh	hh	kk	hh	kk	hk	hk	hk	hk	hk	hk	hk	kk	hk	hk	hk	hk	kk	kk	hh	hk	hk	hh	hh	kk	hk	hk	hk	hk	hk	hh	hk	hk	hk	hk	hh	hh	hh	hh	hk	hk	kk	hk	hk	hk	hh
c2_39091	<hkxhk>	{10}	5.695	kk	kk	hh	kk	hh	hk	hk	hk	hk	hk	hk	hk	hh	hk	hk	hk	hk	hh	hh	kk	hk	hk	kk	kk	hh	hk	hk	hk	hk	hk	kk	hk	hk	hk	hk	kk	kk	kk	kk	hk	hk	hh	hk	hk	hk	kk
c1_977	<lmxll>	{1-}	6.814	lm	lm	ll	lm	ll	lm	ll	ll	ll	lm	ll	lm	ll	ll	ll	lm	ll	ll	ll	lm	ll	lm	lm	lm	ll	ll	ll	ll	ll	ll	lm	ll	ll	ll	lm	lm	lm	lm	lm	ll	ll	ll	ll	lm	ll	lm
c2_10958	<nnxnp>	{-0}	6.95	np	np	nn	np	nn	nn	np	np	np	nn	np	nn	nn	np	np	np	np	nn	nn	np	np	nn	np	np	nn	np	np	np	np	np	np	np	np	np	nn	np	np	np	np	np	np	nn	np	nn	np	np
c2_10960	<nnxnp>	{-1}	6.95	nn	nn	np	nn	np	np	nn	nn	nn	np	nn	np	np	nn	nn	nn	nn	np	np	nn	nn	np	nn	nn	np	nn	nn	nn	nn	nn	nn	nn	nn	nn	np	nn	nn	nn	nn	nn	nn	np	nn	np	nn	nn
c2_55762_9	<lmxll>	{1-}	7.866	lm	lm	ll	lm	ll	lm	ll	ll	ll	lm	ll	lm	ll	ll	ll	ll	ll	ll	ll	lm	ll	lm	lm	lm	ll	ll	ll	ll	ll	ll	lm	ll	ll	ll	lm	lm	lm	lm	lm	ll	ll	ll	ll	lm	ll	lm
c2_48673	<lmxll>	{1-}	7.912	lm	lm	ll	lm	ll	lm	ll	ll	ll	lm	ll	lm	ll	ll	ll	ll	ll	ll	ll	lm	ll	lm	lm	lm	ll	ll	ll	ll	ll	ll	lm	ll	ll	ll	lm	lm	lm	lm	lm	ll	ll	ll	ll	lm	ll	lm
c2_39029	<lmxll>	{0-}	7.912	ll	ll	lm	ll	lm	ll	lm	lm	lm	ll	lm	ll	lm	lm	lm	lm	lm	lm	lm	ll	lm	ll	ll	ll	lm	lm	lm	lm	lm	lm	ll	lm	lm	lm	ll	ll	ll	ll	ll	lm	lm	lm	lm	ll	lm	ll
c2_39081	<lmxll>	{1-}	7.912	lm	lm	ll	lm	ll	lm	ll	ll	ll	lm	ll	lm	ll	ll	ll	ll	ll	ll	ll	lm	ll	lm	lm	lm	ll	ll	ll	ll	ll	ll	lm	ll	ll	ll	lm	lm	lm	lm	lm	ll	ll	ll	ll	lm	ll	lm
c1_3608	<lmxll>	{1-}	8.482	lm	lm	ll	lm	ll	lm	ll	ll	ll	lm	ll	lm	ll	ll	ll	ll	ll	ll	ll	lm	ll	lm	lm	lm	ll	ll	ll	ll	ll	ll	lm	ll	ll	ll	lm	lm	lm	lm	lm	ll	ll	ll	ll	lm	ll	lm
c2_10961	<lmxll>	{1-}	9.314	lm	lm	ll	lm	ll	lm	ll	ll	ll	lm	ll	lm	ll	ll	ll	ll	ll	ll	ll	lm	ll	lm	lm	lm	ll	ll	ll	ll	ll	ll	lm	ll	ll	ll	lm	lm	lm	lm	lm	ll	ll	ll	ll	lm	ll	lm
c1_3597	<lmxll>	{1-}	9.314	lm	lm	ll	lm	ll	lm	ll	ll	ll	lm	ll	lm	ll	ll	ll	ll	ll	ll	ll	lm	ll	lm	lm	lm	ll	ll	ll	ll	ll	ll	lm	ll	ll	ll	lm	lm	lm	lm	lm	ll	ll	ll	ll	lm	ll	lm
c2_10962	<lmxll>	{1-}	9.314	lm	lm	ll	lm	ll	lm	ll	ll	ll	lm	ll	lm	ll	ll	ll	ll	ll	ll	ll	lm	ll	lm	lm	lm	ll	ll	ll	ll	ll	ll	lm	ll	ll	ll	lm	lm	lm	lm	lm	ll	ll	ll	ll	lm	ll	lm
c2_10896	<lmxll>	{1-}	9.854	lm	lm	ll	lm	ll	lm	ll	ll	ll	lm	ll	lm	ll	ll	ll	ll	ll	ll	ll	lm	ll	lm	lm	lm	ll	ll	ll	ll	ll	ll	lm	ll	ll	ll	lm	lm	lm	lm	lm	ll	ll	ll	ll	lm	ll	lm
c2_10906	<lmxll>	{1-}	9.854	lm	lm	ll	lm	ll	lm	ll	ll	ll	lm	ll	lm	ll	ll	ll	ll	ll	ll	ll	lm	ll	lm	lm	lm	ll	ll	ll	ll	ll	ll	lm	ll	ll	ll	lm	lm	lm	lm	lm	ll	ll	ll	ll	lm	ll	lm
c2_3959	<hkxhk>	{01}	10.441	hh	hh	kk	hh	kk	kk	hk	hk	hk	hk	hk	kk	hk	hk	hk	hk	hk	kk	kk	hh	hk	kk	hh	hh	kk	hk	hk	hk	hk	hk	hh	hk	hk	hk	kk	hh	hh	hh	hh	hk	hk	kk	hk	hh	hk	hk
c2_4165	<hkxhk>	{01}	10.993	hh	hh	kk	hh	kk	hk	hk	hk	hk	hk	hk	hk	hk	hk	hk	hk	hk	kk	hk	hh	hk	hk	hh	hh	kk	hk	hk	hk	hk	hk	hh	hk	hk	hk	hk	hh	hh	hh	hh	hk	hk	kk	hk	hh	hk	hk
c2_4158	<hkxhk>	{10}	11.12	kk	kk	hh	kk	hh	hk	hk	hk	hk	hk	hk	hk	hk	hk	hk	hk	hk	hh	hk	kk	hk	hk	kk	kk	hh	hk	hk	hk	hk	hk	kk	hk	hk	hk	hk	kk	kk	kk	kk	hk	hk	hh	hk	kk	hk	hk
c2_3943	<hkxhk>	{01}	11.647	hh	hh	kk	hh	kk	hk	hk	hk	hk	hk	hk	hk	hk	hk	hk	hk	hk	kk	hk	hh	hk	hk	hh	hh	kk	hk	hk	hk	hk	hk	hh	hk	hk	hk	hk	hh	hh	hh	hh	hk	hk	kk	hk	hh	hk	hk
c2_3961	<hkxhk>	{10}	11.647	kk	kk	hh	kk	hh	hk	hk	hk	hk	hk	hk	hk	hk	hk	hk	hk	hk	hh	hk	kk	hk	hk	kk	kk	hh	hk	hk	hk	hk	hk	kk	hk	hk	hk	hk	kk	kk	kk	kk	hk	hk	hh	hk	kk	hk	hk
c2_3949	<hkxhk>	{01}	11.647	hh	hh	kk	hh	kk	hk	hk	hk	hk	hk	hk	hk	hk	hk	hk	hk	hk	kk	hk	hh	hk	hk	hh	hh	kk	hk	hk	hk	hk	hk	hh	hk	hk	hk	hk	hh	hh	hh	hh	hk	hk	kk	hk	hh	hk	hk
c2_3950	<hkxhk>	{10}	11.647	kk	kk	hh	kk	hh	hk	hk	hk	hk	hk	hk	hk	hk	hk	hk	hk	hk	hh	hk	kk	hk	hk	kk	kk	hh	hk	hk	hk	hk	hk	kk	hk	hk	hk	hk	kk	kk	kk	kk	hk	hk	hh	hk	kk	hk	hk
c2_3984	<hkxhk>	{01}	11.997	hh	hh	kk	hh	kk	hk	hk	hk	hk	hk	hk	hk	hk	hk	hk	hk	hk	kk	hk	hh	hk	hk	hh	hh	kk	hk	hk	hk	hk	hk	hh	hk	hk	hk	hk	hh	hh	hh	hh	hk	hk	kk	hk	hh	hk	hk
c2_4174	<hkxhk>	{10}	12.703	kk	kk	hh	kk	hh	hk	hk	hk	hk	hk	hk	hk	hk	hk	hk	hk	hk	hh	hk	kk	hk	hk	kk	kk	hh	hk	hk	hk	hk	hk	kk	hk	hk	hk	hk	kk	kk	kk	kk	hk	hk	hh	hk	kk	hk	hk
c2_4187	<lmxll>	{1-}	13.614	lm	lm	ll	lm	ll	lm	ll	ll	ll	ll	ll	lm	ll	ll	ll	ll	ll	ll	lm	lm	ll	lm	lm	lm	ll	ll	ll	ll	ll	ll	lm	ll	ll	ll	lm	lm	lm	lm	lm	ll	ll	ll	ll	lm	ll	ll
c2_52242	<hkxhk>	{01}	14.006	hh	hh	kk	hh	kk	hk	hk	hk	hk	hk	hk	hk	hk	hk	hk	hk	hk	kk	hk	hh	hk	hk	hh	hh	hk	hk	hk	hk	hk	hk	hh	hk	hk	hk	hk	kk	hh	hh	hh	hk	hk	kk	hk	hh	hk	hk
c2_35411	<hkxhk>	{10}	14.049	kk	kk	hh	kk	hh	hk	hk	hk	hk	hk	hk	hk	hk	hk	hk	hk	hk	hh	hk	kk	hk	hk	kk	kk	hk	hk	hk	hk	hk	hk	kk	hk	hk	hk	hk	hh	kk	kk	kk	hk	hk	hh	hk	kk	hk	hk
c2_52240	<hkxhk>	{01}	14.049	hh	hh	kk	hh	kk	hk	hk	hk	hk	hk	hk	hk	hk	hk	hk	hk	hk	kk	hk	hh	hk	hk	hh	hh	hk	hk	hk	hk	hk	hk	hh	hk	hk	hk	hk	kk	hh	hh	hh	hk	hk	kk	hk	hh	hk	hk
c2_3997	<lmxll>	{1-}	14.348	lm	lm	ll	lm	ll	lm	ll	ll	ll	ll	ll	lm	ll	ll	ll	ll	ll	ll	lm	lm	ll	lm	lm	lm	ll	ll	ll	ll	ll	ll	lm	ll	ll	ll	lm	lm	lm	lm	lm	ll	ll	ll	ll	lm	ll	ll
c2_13304	<lmxll>	{0-}	15.643	ll	ll	lm	ll	lm	ll	lm	lm	lm	lm	lm	ll	lm	lm	lm	lm	lm	lm	ll	ll	lm	ll	ll	ll	ll	lm	lm	lm	lm	lm	ll	lm	lm	lm	ll	lm	ll	ll	ll	lm	lm	lm	lm	ll	lm	lm
c2_13273	<lmxll>	{1-}	16.361	lm	lm	ll	lm	ll	lm	ll	ll	ll	ll	ll	lm	ll	ll	ll	ll	ll	ll	lm	lm	ll	lm	lm	lm	lm	ll	ll	ll	ll	ll	lm	ll	ll	ll	lm	ll	lm	lm	lm	ll	ll	ll	ll	lm	ll	ll
c1_4248	<lmxll>	{1-}	17.009	lm	lm	ll	lm	ll	lm	ll	ll	ll	ll	ll	lm	ll	ll	ll	ll	ll	ll	lm	lm	ll	lm	lm	lm	lm	ll	ll	ll	ll	ll	lm	ll	ll	ll	lm	ll	lm	lm	lm	ll	ll	ll	ll	lm	ll	ll
c2_13211	<lmxll>	{1-}	17.009	lm	lm	ll	lm	ll	lm	ll	ll	ll	ll	ll	lm	ll	ll	ll	ll	ll	ll	lm	lm	ll	lm	lm	lm	lm	ll	ll	ll	ll	ll	lm	ll	ll	ll	lm	ll	lm	lm	lm	ll	ll	ll	ll	lm	ll	ll
c2_13135	<lmxll>	{1-}	17.633	lm	lm	ll	ll	ll	lm	ll	ll	ll	ll	ll	lm	ll	ll	ll	ll	ll	ll	lm	lm	ll	lm	lm	lm	lm	ll	ll	ll	ll	ll	lm	ll	ll	ll	lm	ll	lm	lm	lm	ll	ll	ll	ll	lm	ll	ll
c1_4228	<lmxll>	{1-}	17.633	lm	lm	ll	ll	ll	lm	ll	ll	ll	ll	ll	lm	ll	ll	ll	ll	ll	ll	lm	lm	ll	lm	lm	lm	lm	ll	ll	ll	ll	ll	lm	ll	ll	ll	lm	ll	lm	lm	lm	ll	ll	ll	ll	lm	ll	ll
c2_13134	<lmxll>	{1-}	17.633	lm	lm	ll	ll	ll	lm	ll	ll	ll	ll	ll	lm	ll	ll	ll	ll	ll	ll	lm	lm	ll	lm	lm	lm	lm	ll	ll	ll	ll	ll	lm	ll	ll	ll	lm	ll	lm	lm	lm	ll	ll	ll	ll	lm	ll	ll
c1_4222	<lmxll>	{1-}	18.298	lm	lm	ll	ll	ll	lm	ll	ll	ll	ll	ll	lm	ll	ll	ll	ll	ll	ll	lm	lm	ll	lm	lm	lm	lm	ll	ll	ll	ll	ll	lm	ll	ll	ll	lm	ll	lm	lm	lm	ll	ll	ll	ll	lm	ll	ll
c1_14783	<lmxll>	{1-}	18.298	lm	lm	ll	ll	ll	lm	ll	ll	ll	ll	ll	lm	ll	ll	ll	ll	ll	ll	lm	lm	ll	lm	lm	lm	lm	ll	ll	ll	ll	ll	lm	ll	ll	ll	lm	ll	lm	lm	lm	ll	ll	ll	ll	lm	ll	ll
c2_50247	<lmxll>	{0-}	18.298	ll	ll	lm	lm	lm	ll	lm	lm	lm	lm	lm	ll	lm	lm	lm	lm	lm	lm	ll	ll	lm	ll	ll	ll	ll	lm	lm	lm	lm	lm	ll	lm	lm	lm	ll	lm	ll	ll	ll	lm	lm	lm	lm	ll	lm	lm
c1_4282	<lmxll>	{1-}	18.298	lm	lm	ll	ll	ll	lm	ll	ll	ll	ll	ll	lm	ll	ll	ll	ll	ll	ll	lm	lm	ll	lm	lm	lm	lm	ll	ll	ll	ll	ll	lm	ll	ll	ll	lm	ll	lm	lm	lm	ll	ll	ll	ll	lm	ll	ll
c2_46431	<lmxll>	{1-}	18.752	lm	lm	ll	ll	ll	lm	ll	ll	ll	ll	ll	lm	ll	ll	ll	ll	ll	ll	lm	lm	ll	lm	lm	lm	lm	ll	ll	ll	ll	ll	lm	ll	ll	ll	lm	ll	lm	lm	lm	ll	ll	ll	ll	lm	ll	ll
c2_46427	<lmxll>	{1-}	18.752	lm	lm	ll	ll	ll	lm	ll	ll	ll	ll	ll	lm	ll	ll	ll	ll	ll	ll	lm	lm	ll	lm	lm	lm	lm	ll	ll	ll	ll	ll	lm	ll	ll	ll	lm	ll	lm	lm	lm	ll	ll	ll	ll	lm	ll	ll
c2_54944	<lmxll>	{0-}	18.752	ll	ll	lm	lm	lm	ll	lm	lm	lm	lm	lm	ll	lm	lm	lm	lm	lm	lm	ll	ll	lm	ll	ll	ll	ll	lm	lm	lm	lm	lm	ll	lm	lm	lm	ll	lm	ll	ll	ll	lm	lm	lm	lm	ll	lm	lm
c2_49766	<hkxhk>	{10}	18.962	kk	kk	hh	hk	hh	hk	hk	hk	hk	hk	hk	hk	hk	hk	hk	hk	hk	hh	hk	kk	hk	hk	kk	kk	hk	hk	hk	hk	hk	hk	kk	hk	hk	hk	hk	hh	kk	kk	kk	hk	hk	hh	hk	kk	hk	hk
c1_14668	<hkxhk>	{01}	18.962	hh	hh	kk	hk	kk	hk	hk	hk	hk	hk	hk	hk	hk	hk	hk	hk	hk	kk	hk	hh	hk	hk	hh	hh	hk	hk	hk	hk	hk	hk	hh	hk	hk	hk	hk	kk	hh	hh	hh	hk	hk	kk	hk	hh	hk	hk
c2_49764	<hkxhk>	{10}	19.09	kk	kk	hh	hk	hh	hk	hk	hk	hk	hk	hk	hk	hk	hk	hk	hk	hk	hh	hk	kk	hk	hk	kk	kk	hk	hk	hk	hk	hk	hk	kk	hk	hk	hk	hk	hh	kk	kk	kk	hk	hk	hh	hk	kk	hk	hk
c1_13785	<lmxll>	{1-}	19.427	lm	lm	ll	ll	ll	lm	ll	ll	ll	ll	ll	lm	ll	ll	ll	ll	ll	ll	lm	lm	ll	lm	lm	lm	lm	ll	ll	ll	ll	ll	lm	ll	ll	ll	lm	ll	lm	lm	lm	ll	ll	ll	ll	lm	ll	ll
c2_4420	<lmxll>	{0-}	19.427	ll	ll	lm	lm	lm	ll	lm	lm	lm	lm	lm	ll	lm	lm	lm	lm	lm	lm	ll	ll	lm	ll	ll	ll	ll	lm	lm	lm	lm	lm	ll	lm	lm	lm	ll	lm	ll	ll	ll	lm	lm	lm	lm	ll	lm	lm
c1_1512	<lmxll>	{0-}	19.872	ll	ll	lm	lm	lm	ll	lm	lm	lm	lm	lm	ll	lm	lm	lm	lm	lm	lm	ll	ll	lm	ll	ll	ll	ll	lm	lm	lm	lm	lm	ll	lm	lm	lm	ll	lm	ll	ll	ll	lm	lm	lm	lm	ll	lm	lm
c2_31991	<lmxll>	{1-}	19.875	lm	lm	ll	ll	ll	lm	ll	ll	ll	ll	ll	lm	ll	ll	ll	ll	ll	ll	lm	lm	ll	lm	lm	lm	lm	ll	ll	ll	ll	ll	lm	ll	ll	ll	lm	ll	lm	lm	lm	ll	ll	ll	ll	lm	ll	ll
c2_31988	<lmxll>	{0-}	20.147	ll	ll	lm	lm	lm	ll	lm	lm	lm	lm	lm	ll	lm	lm	lm	lm	lm	lm	ll	ll	lm	ll	ll	ll	ll	lm	lm	lm	lm	lm	ll	lm	lm	lm	ll	lm	ll	ll	ll	lm	lm	lm	lm	ll	lm	lm
c2_54613	<lmxll>	{1-}	20.148	lm	lm	ll	ll	ll	lm	ll	ll	ll	ll	ll	lm	ll	ll	ll	ll	ll	ll	lm	lm	ll	lm	lm	lm	lm	ll	ll	ll	ll	ll	lm	ll	ll	ll	lm	ll	lm	lm	lm	ll	ll	ll	ll	lm	ll	ll
c2_23439	<lmxll>	{0-}	22.738	ll	ll	lm	lm	ll	ll	lm	lm	lm	lm	lm	ll	lm	lm	lm	lm	lm	lm	ll	lm	lm	ll	ll	ll	ll	lm	lm	lm	lm	lm	ll	lm	lm	lm	ll	lm	ll	ll	ll	lm	lm	lm	lm	ll	lm	lm
c2_58234	<lmxll>	{0-}	22.738	ll	ll	lm	lm	ll	ll	lm	lm	lm	lm	lm	ll	lm	lm	lm	lm	lm	lm	ll	lm	lm	ll	ll	ll	ll	lm	lm	lm	lm	lm	ll	lm	lm	lm	ll	lm	ll	ll	ll	lm	lm	lm	lm	ll	lm	lm
c2_53556	<hkxhk>	{01}	24.5	hh	hh	kk	hk	kk	kk	hk	hk	hk	hk	hh	kk	hk	hk	hk	hk	hk	kk	kk	hk	hk	kk	hh	hh	--	hk	hk	hk	hk	hk	hh	hk	hk	hk	--	kk	hh	hh	hh	hk	hk	kk	hk	hh	hk	hk
c2_38526	<lmxll>	{1-}	25.4	lm	lm	ll	ll	lm	lm	ll	ll	ll	ll	lm	lm	ll	ll	ll	ll	ll	ll	lm	ll	ll	lm	lm	lm	lm	ll	ll	ll	ll	ll	lm	ll	ll	ll	lm	ll	lm	lm	lm	ll	ll	ll	ll	lm	ll	ll
c2_1493	<nnxnp>	{-0}	25.7	np	np	nn	np	nn	nn	np	np	np	np	np	nn	np	np	np	np	np	nn	nn	np	np	nn	np	np	nn	np	np	np	np	np	np	np	np	np	nn	nn	np	np	np	np	np	nn	np	np	np	np
c2_1514	<nnxnp>	{-0}	25.7	np	np	nn	np	nn	nn	np	np	np	np	np	nn	np	np	np	np	np	nn	nn	np	np	nn	np	np	nn	np	np	np	np	np	np	np	np	np	nn	nn	np	np	np	np	np	nn	np	np	np	np
c2_681	<nnxnp>	{-0}	25.7	np	np	nn	np	nn	nn	np	np	np	np	np	nn	np	np	np	np	np	nn	nn	np	np	nn	np	np	nn	np	np	np	np	np	np	np	np	np	nn	nn	np	np	np	np	np	nn	np	np	np	np
c2_4200	<nnxnp>	{-0}	25.7	np	np	nn	np	nn	nn	np	np	np	np	np	nn	np	np	np	np	np	nn	nn	np	np	nn	np	np	nn	np	np	np	np	np	np	np	np	np	nn	nn	np	np	np	np	np	nn	np	np	np	np
c2_6333	<nnxnp>	{-0}	25.7	np	np	nn	np	nn	nn	np	np	np	np	np	nn	np	np	np	np	np	nn	nn	np	np	nn	np	np	nn	np	np	np	np	np	np	np	np	np	nn	nn	np	np	np	np	np	nn	np	np	np	np
c1_364	<nnxnp>	{-0}	25.7	np	np	nn	np	nn	nn	np	np	np	np	np	nn	np	np	np	np	np	nn	nn	np	np	nn	np	np	nn	np	np	np	np	np	np	np	np	np	nn	nn	np	np	np	np	np	nn	np	np	np	np
c2_1486	<nnxnp>	{-0}	25.7	np	np	nn	np	nn	nn	np	np	np	np	np	nn	np	np	np	np	np	nn	nn	np	np	nn	np	np	nn	np	np	np	np	np	np	np	np	np	nn	nn	np	np	np	np	np	nn	np	np	np	np
c2_680	<nnxnp>	{-0}	25.7	np	np	nn	np	nn	nn	np	np	np	np	np	nn	np	np	np	np	np	nn	nn	np	np	nn	np	np	nn	np	np	np	np	np	np	np	np	np	nn	nn	np	np	np	np	np	nn	np	np	np	np
c1_2319	<nnxnp>	{-0}	25.7	np	np	nn	np	nn	nn	np	np	np	np	np	nn	np	np	np	np	np	nn	nn	np	np	nn	np	np	nn	np	np	np	np	np	np	np	np	np	nn	nn	np	np	np	np	np	nn	np	np	np	np
c2_55124	<nnxnp>	{-0}	25.7	np	np	nn	np	nn	nn	np	np	np	np	np	nn	np	np	np	np	np	nn	nn	np	np	nn	np	np	nn	np	np	np	np	np	np	np	np	np	nn	nn	np	np	np	np	np	nn	np	np	np	np
c2_33627	<hkxhk>	{01}	25.7	hh	hh	kk	hk	hk	hk	hk	hk	hk	hk	hh	hk	hk	hk	hk	hk	hk	kk	hk	hk	hk	kk	hh	hh	hk	hk	hk	hk	hk	hk	hh	hk	hk	hk	hk	kk	hh	hh	hh	hk	hk	kk	hk	hh	hk	hk
c2_33626	<hkxhk>	{10}	25.7	kk	kk	hh	hk	hk	hk	hk	hk	hk	hk	kk	hk	hk	hk	hk	hk	hk	hh	hk	hk	hk	hh	kk	kk	hk	hk	hk	hk	hk	hk	kk	hk	hk	hk	hk	hh	kk	kk	kk	hk	hk	hh	hk	kk	hk	hk
c2_31383	<hkxhk>	{01}	25.7	hh	hh	kk	hk	hk	hk	hk	hk	hk	hk	hh	hk	hk	hk	hk	hk	hk	kk	hk	hk	hk	kk	hh	hh	hk	hk	hk	hk	hk	hk	hh	hk	hk	hk	hk	kk	hh	hh	hh	hk	hk	kk	hk	hh	hk	hk
c2_26517	<hkxhk>	{10}	25.7	kk	kk	hh	hk	hk	hk	hk	hk	hk	hk	kk	hk	hk	hk	hk	hk	hk	hh	hk	hk	hk	hh	kk	kk	hk	hk	hk	hk	hk	hk	kk	hk	hk	hk	hk	hh	kk	kk	kk	hk	hk	hh	hk	kk	hk	hk
c2_57401	<hkxhk>	{01}	25.7	hh	hh	kk	hk	hk	hk	hk	hk	hk	hk	hh	hk	hk	hk	hk	hk	hk	kk	hk	hk	hk	kk	hh	hh	hk	hk	hk	hk	hk	hk	hh	hk	hk	hk	hk	kk	hh	hh	hh	hk	hk	kk	hk	hh	hk	hk
c2_58247	<hkxhk>	{10}	25.7	kk	kk	hh	hk	hk	hk	hk	hk	hk	hk	kk	hk	hk	hk	hk	hk	hk	hh	hk	hk	hk	hh	kk	kk	hk	hk	hk	hk	hk	hk	kk	hk	hk	hk	hk	hh	kk	kk	kk	hk	hk	hh	hk	kk	hk	hk
c1_9490	<hkxhk>	{10}	25.7	kk	kk	hh	hk	hk	hk	hk	hk	hk	hk	kk	hk	hk	hk	hk	hk	hk	hh	hk	hk	hk	hh	kk	kk	hk	hk	hk	hk	hk	hk	kk	hk	hk	hk	hk	hh	kk	kk	kk	hk	hk	hh	hk	kk	hk	hk
c2_19537	<hkxhk>	{10}	25.7	kk	kk	hh	hk	hk	hk	hk	hk	hk	hk	kk	hk	hk	hk	hk	hk	hk	hh	hk	hk	hk	hh	kk	kk	hk	hk	hk	hk	hk	hk	kk	hk	hk	hk	hk	hh	kk	kk	kk	hk	hk	hh	hk	kk	hk	hk
c2_19536	<hkxhk>	{01}	25.7	hh	hh	kk	hk	hk	hk	hk	hk	hk	hk	hh	hk	hk	hk	hk	hk	hk	kk	hk	hk	hk	kk	hh	hh	hk	hk	hk	hk	hk	hk	hh	hk	hk	hk	hk	kk	hh	hh	hh	hk	hk	kk	hk	hh	hk	hk
c2_1483	<hkxhk>	{10}	25.7	kk	kk	hh	hk	hk	hk	hk	hk	hk	hk	kk	hk	hk	hk	hk	hk	hk	hh	hk	hk	hk	hh	kk	kk	hk	hk	hk	hk	hk	hk	kk	hk	hk	hk	hk	hh	kk	kk	kk	hk	hk	hh	hk	kk	hk	hk
c2_26509	<hkxhk>	{10}	25.8	kk	kk	hh	hk	hk	hk	hk	hk	hk	hk	kk	hk	hk	hk	hk	hk	hk	hh	hk	hk	hk	hh	kk	kk	hk	hk	hk	hk	hk	hk	kk	hk	hk	hk	hk	hh	kk	kk	kk	hk	hk	hh	hk	kk	hk	hk
c2_22758	<hkxhk>	{10}	25.9	kk	kk	hh	hk	hk	hk	hk	hk	hk	hk	kk	hk	hk	hk	hk	hk	hk	hh	hk	hk	hk	hh	kk	kk	hk	hk	hk	hk	hk	hk	kk	hk	hk	hk	hk	hh	kk	kk	kk	hk	hk	hh	hk	kk	hk	hk
c2_16275	<hkxhk>	{01}	26	hh	hh	kk	hk	hk	hk	hk	hk	hk	hk	hh	hk	hk	hk	hk	hk	hk	kk	hk	hk	hk	kk	hh	hh	hk	hk	hk	hk	hk	hk	hh	hk	hk	hk	hk	kk	hh	hh	hh	hk	hk	kk	hk	hh	hk	hk
c2_16277	<hkxhk>	{01}	26	hh	hh	kk	hk	hk	hk	hk	hk	hk	hk	hh	--	hk	hk	hk	hk	hk	kk	hk	hk	hk	kk	hh	hh	hk	hk	hk	hk	hk	hk	hh	hk	hk	hk	hk	kk	hh	hh	hh	hk	hk	kk	hk	hh	hk	hk
c2_16276	<hkxhk>	{01}	26	hh	hh	kk	hk	hk	hk	hk	hk	hk	hk	hh	hk	hk	hk	hk	hk	hk	kk	hk	hk	hk	kk	hh	hh	hk	hk	hk	hk	hk	hk	hh	hk	hk	hk	hk	kk	hh	hh	hh	hk	hk	kk	hk	hh	hk	hk
c2_44952	<lmxll>	{1-}	26.1	lm	lm	ll	ll	lm	lm	ll	ll	ll	ll	lm	lm	ll	ll	ll	ll	ll	ll	lm	ll	ll	ll	lm	lm	lm	ll	ll	ll	ll	ll	lm	ll	ll	ll	lm	ll	lm	lm	lm	ll	ll	ll	ll	lm	ll	ll
c2_1484	<lmxll>	{1-}	26.3	lm	lm	ll	ll	lm	lm	ll	ll	ll	ll	lm	lm	ll	ll	ll	ll	ll	ll	lm	ll	ll	ll	lm	lm	lm	ll	ll	ll	ll	ll	lm	ll	ll	ll	lm	ll	lm	lm	lm	ll	ll	ll	ll	lm	ll	ll
c2_4387	<lmxll>	{1-}	26.3	lm	lm	ll	ll	lm	lm	ll	ll	ll	ll	lm	lm	ll	ll	ll	ll	ll	ll	lm	ll	ll	ll	lm	lm	lm	ll	ll	ll	ll	ll	lm	ll	ll	ll	lm	ll	lm	lm	lm	ll	ll	ll	ll	lm	ll	ll
c2_689	<lmxll>	{1-}	26.3	lm	lm	ll	ll	lm	lm	ll	ll	ll	ll	lm	lm	ll	ll	ll	ll	ll	ll	lm	ll	ll	ll	lm	lm	lm	ll	ll	ll	ll	ll	lm	ll	ll	ll	lm	ll	lm	lm	lm	ll	ll	ll	ll	lm	ll	ll
c2_4391	<lmxll>	{1-}	26.3	lm	lm	ll	ll	lm	lm	ll	ll	ll	ll	lm	lm	ll	ll	ll	ll	ll	ll	lm	ll	ll	ll	lm	lm	lm	ll	ll	ll	ll	ll	lm	ll	ll	ll	lm	ll	lm	lm	lm	ll	ll	ll	ll	lm	ll	ll
c2_1918	<lmxll>	{1-}	26.3	lm	lm	ll	ll	lm	lm	ll	ll	ll	ll	lm	lm	ll	ll	ll	ll	ll	ll	lm	ll	ll	ll	lm	lm	lm	ll	ll	ll	ll	ll	lm	ll	ll	ll	lm	ll	lm	lm	lm	ll	ll	ll	ll	lm	ll	ll
c2_4400	<lmxll>	{1-}	26.3	lm	lm	ll	ll	lm	lm	ll	ll	ll	ll	lm	lm	ll	ll	ll	ll	ll	ll	lm	ll	ll	ll	lm	lm	lm	ll	ll	ll	ll	ll	lm	ll	ll	ll	lm	ll	lm	lm	lm	ll	ll	ll	ll	lm	ll	ll
c1_8210	<lmxll>	{1-}	26.3	lm	lm	ll	ll	lm	lm	ll	ll	ll	ll	lm	lm	ll	ll	ll	ll	ll	ll	lm	ll	ll	ll	lm	lm	lm	ll	ll	ll	ll	ll	lm	ll	ll	ll	lm	ll	lm	lm	lm	ll	ll	ll	ll	lm	ll	ll
c2_44951	<lmxll>	{1-}	26.3	lm	lm	ll	ll	lm	lm	ll	ll	ll	ll	lm	lm	ll	ll	ll	ll	ll	ll	lm	ll	ll	ll	lm	lm	lm	ll	ll	ll	ll	ll	lm	ll	ll	ll	lm	ll	lm	lm	lm	ll	ll	ll	ll	lm	ll	ll
c2_1917	<lmxll>	{1-}	26.3	lm	lm	ll	ll	lm	lm	ll	ll	ll	ll	lm	lm	ll	ll	ll	ll	ll	ll	lm	ll	ll	ll	lm	lm	lm	ll	ll	ll	ll	ll	lm	ll	ll	ll	lm	ll	lm	lm	lm	ll	ll	ll	ll	lm	ll	ll
c2_22749	<lmxll>	{0-}	26.5	ll	ll	lm	lm	ll	ll	lm	lm	lm	lm	ll	ll	lm	lm	lm	lm	lm	lm	ll	lm	lm	lm	ll	ll	ll	lm	lm	lm	lm	lm	ll	lm	lm	lm	ll	lm	ll	ll	ll	lm	lm	lm	lm	ll	lm	lm
c2_20479	<nnxnp>	{-1}	28.482	nn	nn	np	nn	np	np	nn	nn	nn	nn	nn	np	nn	nn	nn	nn	nn	np	np	nn	nn	np	nn	nn	np	nn	nn	nn	np	nn	nn	nn	nn	nn	np	np	nn	nn	nn	nn	nn	np	nn	nn	nn	np
c2_55046	<hkxhk>	{11}	28.622	hk	hk	hk	hh	kk	kk	hh	hh	hh	hh	hk	kk	hh	hh	hh	hh	hh	hk	kk	hh	hh	hk	hk	hk	kk	hh	hh	hh	hk	hh	hk	hh	hh	hh	kk	hk	hk	hk	hk	hh	hh	hk	hh	hk	hh	hh
c2_20481	<hkxhk>	{10}	28.733	kk	kk	hh	hk	hk	hk	hk	hk	hk	hk	kk	hk	hk	hk	hk	hk	hk	hh	hk	hk	hk	hh	kk	kk	hk	hk	hk	hk	hh	hk	kk	hk	hk	hk	hk	hh	kk	kk	kk	kk	hk	hh	hk	kk	hk	hh
STG0015(ix)	<nnxnp>	{-0}	29.094	np	np	nn	np	nn	nn	np	np	np	np	np	nn	np	np	np	np	np	nn	nn	np	np	nn	np	np	nn	np	np	np	np	np	np	np	np	np	nn	nn	np	--	np	np	np	nn	np	np	np	np
c2_27666	<lmxll>	{1-}	29.788	lm	lm	ll	ll	lm	lm	ll	ll	ll	ll	lm	lm	ll	ll	ll	ll	ll	ll	lm	ll	ll	ll	lm	lm	lm	ll	ll	ll	ll	ll	lm	ll	ll	ll	lm	ll	lm	lm	lm	lm	ll	ll	ll	lm	ll	ll
c2_12770	<lmxll>	{0-}	29.788	ll	ll	lm	lm	ll	ll	lm	lm	lm	lm	ll	ll	lm	lm	lm	lm	lm	lm	ll	lm	lm	lm	ll	ll	ll	lm	lm	lm	lm	lm	ll	lm	lm	lm	ll	lm	ll	ll	ll	ll	lm	lm	lm	ll	lm	lm
c2_27635	<lmxll>	{0-}	29.788	ll	ll	lm	lm	ll	ll	lm	lm	lm	lm	ll	ll	lm	lm	lm	lm	lm	lm	ll	lm	lm	lm	ll	ll	ll	lm	lm	lm	lm	lm	ll	lm	lm	lm	ll	lm	ll	ll	ll	ll	lm	lm	lm	ll	lm	lm
c2_27652	<lmxll>	{0-}	29.81	ll	ll	lm	lm	ll	ll	lm	lm	lm	lm	ll	ll	lm	lm	lm	lm	lm	lm	ll	lm	lm	lm	ll	ll	ll	lm	lm	lm	lm	lm	ll	lm	lm	lm	ll	lm	ll	ll	ll	ll	lm	lm	lm	ll	lm	lm
c2_12758	<hkxhk>	{10}	29.919	kk	hk	hh	hk	hk	hk	hk	hk	hk	hk	kk	hk	hk	hk	hk	hk	hk	hh	hk	hk	hk	hk	kk	kk	hk	hk	hk	hk	hh	hk	kk	hk	hk	hk	hk	hh	kk	kk	kk	kk	hk	hh	hk	kk	hk	hh
c1_4087	<hkxhk>	{01}	30.138	hh	hk	kk	hk	hk	hk	hk	hk	hk	hk	hh	hk	hk	hk	hk	hk	hk	kk	hk	hk	hk	hk	hh	hh	hk	hk	hk	hk	kk	hk	hh	hk	hk	hk	hk	kk	hh	hh	hh	hh	hk	kk	hk	hh	hk	kk
c2_12781	<hkxhk>	{01}	30.138	hh	hk	kk	hk	hk	hk	hk	hk	hk	hk	hh	hk	hk	hk	hk	hk	hk	kk	hk	hk	hk	hk	hh	hh	hk	hk	hk	hk	kk	hk	hh	hk	hk	hk	hk	kk	hh	hh	hh	hh	hk	kk	hk	hh	hk	kk
c2_12789	<lmxll>	{1-}	30.165	lm	lm	ll	ll	lm	lm	ll	ll	ll	ll	lm	lm	ll	ll	ll	ll	ll	ll	lm	ll	ll	ll	lm	lm	lm	ll	ll	ll	ll	ll	lm	ll	ll	ll	lm	ll	lm	lm	lm	lm	ll	ll	ll	lm	ll	ll
c1_4083	<lmxll>	{1-}	30.165	lm	lm	ll	ll	lm	lm	ll	ll	ll	ll	lm	lm	ll	ll	ll	ll	ll	ll	lm	ll	ll	ll	lm	lm	lm	ll	ll	ll	ll	ll	lm	ll	ll	ll	lm	ll	lm	lm	lm	lm	ll	ll	ll	lm	ll	ll
c1_4091	<lmxll>	{1-}	30.165	lm	lm	ll	ll	lm	lm	ll	ll	ll	ll	lm	lm	ll	ll	ll	ll	ll	ll	lm	ll	ll	ll	lm	lm	lm	ll	ll	ll	ll	ll	lm	ll	ll	ll	lm	ll	lm	lm	lm	lm	ll	ll	ll	lm	ll	ll
c2_12784	<lmxll>	{1-}	30.165	lm	lm	ll	ll	lm	lm	ll	ll	ll	ll	lm	lm	ll	ll	ll	ll	ll	ll	lm	ll	ll	ll	lm	lm	lm	ll	ll	ll	ll	ll	lm	ll	ll	ll	lm	ll	lm	lm	lm	lm	ll	ll	ll	lm	ll	ll
c1_4090	<lmxll>	{1-}	30.165	lm	lm	ll	ll	lm	lm	ll	ll	ll	ll	lm	lm	ll	ll	ll	ll	ll	ll	lm	ll	ll	ll	lm	lm	lm	ll	ll	ll	ll	ll	lm	ll	ll	ll	lm	ll	lm	lm	lm	lm	ll	ll	ll	lm	ll	ll
c1_4084	<lmxll>	{1-}	30.165	lm	lm	ll	ll	lm	lm	ll	ll	ll	ll	lm	lm	ll	ll	ll	ll	ll	ll	lm	ll	ll	ll	lm	lm	lm	ll	ll	ll	ll	ll	lm	ll	ll	ll	lm	ll	lm	lm	lm	lm	ll	ll	ll	lm	ll	ll
c2_12788	<lmxll>	{1-}	30.165	lm	lm	ll	ll	lm	lm	ll	ll	ll	ll	lm	lm	ll	ll	ll	ll	ll	ll	lm	ll	ll	ll	lm	lm	lm	ll	ll	ll	ll	ll	lm	ll	ll	ll	lm	ll	lm	lm	lm	lm	ll	ll	ll	lm	ll	ll
c2_12786	<lmxll>	{1-}	30.165	lm	lm	ll	ll	lm	lm	ll	ll	ll	ll	lm	lm	ll	ll	ll	ll	ll	ll	lm	ll	ll	ll	lm	lm	lm	ll	ll	ll	ll	ll	lm	ll	ll	ll	lm	ll	lm	lm	lm	lm	ll	ll	ll	lm	ll	ll
T1582as(ix)	<lmxll>	{0-}	30.833	ll	ll	lm	lm	ll	ll	lm	lm	lm	lm	ll	ll	lm	lm	lm	lm	lm	lm	ll	lm	lm	lm	ll	ll	ll	lm	lm	lm	lm	lm	ll	lm	lm	lm	ll	lm	ll	--	ll	ll	--	lm	lm	ll	lm	lm
c2_44820	<lmxll>	{1-}	31.083	lm	lm	ll	ll	lm	lm	ll	ll	ll	ll	lm	lm	ll	ll	ll	ll	ll	ll	lm	ll	ll	ll	lm	ll	lm	ll	ll	ll	ll	ll	lm	ll	ll	ll	lm	ll	lm	lm	lm	lm	ll	ll	ll	lm	ll	ll
651299ssr	<lmxll>	{0-}	33.299	ll	--	--	lm	ll	ll	lm	lm	lm	lm	ll	ll	ll	lm	lm	lm	lm	lm	ll	lm	lm	lm	ll	ll	ll	lm	lm	lm	lm	lm	ll	lm	lm	lm	ll	lm	ll	--	ll	ll	lm	lm	ll	ll	lm	lm
c1_13515	<lmxll>	{1-}	37.157	lm	ll	ll	ll	lm	lm	ll	ll	ll	lm	lm	ll	lm	ll	ll	ll	ll	ll	lm	ll	lm	ll	lm	ll	lm	ll	ll	ll	ll	ll	lm	ll	ll	ll	lm	ll	lm	lm	lm	lm	ll	ll	ll	lm	ll	ll
c1_16062	<lmxll>	{1-}	39.269	lm	ll	ll	ll	lm	lm	ll	ll	ll	lm	lm	ll	lm	ll	ll	ll	ll	ll	lm	ll	lm	ll	lm	ll	lm	ll	ll	ll	ll	ll	lm	ll	ll	ll	lm	ll	lm	lm	lm	lm	ll	ll	ll	lm	ll	ll
c2_14641	<nnxnp>	{-1}	42.383	np	np	np	nn	np	np	nn	nn	nn	nn	nn	np	nn	np	nn	nn	nn	np	np	nn	nn	nn	nn	nn	np	np	nn	nn	np	np	nn	nn	nn	nn	np	np	nn	nn	nn	nn	nn	np	nn	nn	nn	np
c2_14636	<nnxnp>	{-1}	42.383	np	np	np	nn	np	np	nn	nn	nn	nn	nn	np	nn	np	nn	nn	nn	np	np	nn	nn	nn	nn	nn	np	np	nn	nn	np	np	nn	nn	nn	nn	np	np	nn	nn	nn	nn	nn	np	nn	nn	nn	np
c2_14639	<nnxnp>	{-1}	42.383	np	np	np	nn	np	np	nn	nn	nn	nn	nn	np	nn	np	nn	nn	nn	np	np	nn	nn	nn	nn	nn	np	np	nn	nn	np	np	nn	nn	nn	nn	np	np	nn	nn	nn	nn	nn	np	nn	nn	nn	np
c2_14640	<nnxnp>	{-1}	42.383	np	np	np	nn	np	np	nn	nn	nn	nn	nn	np	nn	np	nn	nn	nn	np	np	nn	nn	nn	nn	nn	np	np	nn	nn	np	np	nn	nn	nn	nn	np	np	nn	nn	nn	nn	nn	np	nn	nn	nn	np
c2_51155	<lmxll>	{1-}	43.605	ll	ll	ll	ll	ll	lm	ll	ll	ll	lm	lm	ll	lm	ll	ll	ll	ll	ll	lm	ll	lm	ll	lm	ll	lm	ll	ll	ll	ll	ll	lm	ll	ll	ll	lm	ll	lm	lm	lm	lm	ll	ll	ll	lm	ll	ll
c1_11907	<lmxll>	{1-}	48.093	ll	ll	ll	ll	ll	lm	ll	ll	ll	ll	lm	ll	lm	ll	ll	ll	ll	ll	lm	ll	lm	lm	lm	ll	lm	lm	ll	ll	ll	ll	lm	ll	ll	ll	lm	ll	lm	lm	lm	lm	ll	ll	ll	lm	ll	ll
c2_4034	<nnxnp>	{-0}	48.779	nn	nn	nn	np	nn	nn	np	np	np	np	np	nn	np	nn	nn	np	np	nn	nn	np	nn	np	np	np	nn	nn	np	np	nn	nn	np	np	np	np	nn	nn	np	np	np	np	np	nn	np	np	np	nn
c2_4196	<lmxll>	{1-}	49.414	ll	ll	ll	ll	ll	lm	ll	ll	ll	ll	lm	ll	lm	ll	ll	ll	ll	ll	lm	ll	lm	lm	lm	ll	lm	lm	ll	ll	ll	ll	lm	ll	ll	ll	lm	ll	lm	lm	lm	lm	ll	ll	ll	lm	ll	ll
c2_4127	<lmxll>	{1-}	49.503	ll	ll	ll	ll	ll	lm	ll	ll	ll	ll	lm	ll	lm	ll	ll	ll	ll	ll	lm	ll	lm	lm	lm	ll	lm	lm	ll	ll	ll	ll	lm	ll	ll	ll	lm	ll	lm	lm	lm	lm	ll	ll	ll	lm	ll	ll
c2_4197	<hkxhk>	{10}	50.106	hh	hh	hh	hk	hh	hk	hk	hk	hk	hk	kk	hh	kk	hh	hh	hk	hk	hh	hk	hk	hk	kk	kk	hk	hk	hk	hk	hk	hh	hh	kk	hk	hk	hk	hk	hh	kk	kk	kk	kk	hk	hh	hk	kk	hk	hh
c1_16414	<nnxnp>	{-1}	50.208	np	np	np	nn	np	np	nn	nn	nn	nn	nn	np	nn	np	np	nn	nn	np	np	nn	np	nn	nn	nn	np	np	nn	nn	np	np	nn	nn	nn	nn	np	np	nn	nn	nn	nn	np	np	nn	nn	nn	np
c1_16413	<nnxnp>	{-1}	50.208	np	np	np	nn	np	np	nn	nn	nn	nn	nn	np	nn	np	np	nn	nn	np	np	nn	np	nn	nn	nn	np	np	nn	nn	np	np	nn	nn	nn	nn	np	np	nn	nn	nn	nn	np	np	nn	nn	nn	np
c2_40879	<nnxnp>	{-1}	50.208	np	np	np	nn	np	np	nn	nn	nn	nn	nn	np	nn	np	np	nn	nn	np	np	nn	np	nn	nn	nn	np	np	nn	nn	np	np	nn	nn	nn	nn	np	np	nn	nn	nn	nn	np	np	nn	nn	nn	np
c2_40883	<hkxhk>	{10}	52.24	hh	hh	hh	hk	hh	hk	hk	hk	hk	hk	kk	hh	kk	hh	hh	hk	hk	hh	hk	hk	hk	kk	kk	hk	hk	hk	hk	hk	hh	hh	kk	hk	hk	hk	hk	hh	kk	kk	kk	kk	hh	hh	hk	kk	hk	hh
c2_40867	<lmxll>	{1-}	53.273	ll	ll	ll	ll	ll	lm	ll	ll	ll	ll	lm	ll	lm	ll	ll	ll	ll	ll	lm	ll	lm	lm	lm	ll	lm	lm	ll	ll	ll	ll	lm	ll	ll	ll	lm	ll	lm	lm	lm	lm	ll	ll	ll	lm	ll	ll
c2_40858	<lmxll>	{1-}	53.273	ll	ll	ll	ll	ll	lm	ll	ll	ll	ll	lm	ll	lm	ll	ll	ll	ll	ll	lm	ll	lm	lm	lm	ll	lm	lm	ll	ll	ll	ll	lm	ll	ll	ll	lm	ll	lm	lm	lm	lm	ll	ll	ll	lm	ll	ll
c2_40848	<lmxll>	{1-}	53.273	ll	ll	ll	ll	ll	lm	ll	ll	ll	ll	lm	ll	lm	ll	ll	ll	ll	ll	lm	ll	lm	lm	lm	ll	lm	lm	ll	ll	ll	ll	lm	ll	ll	ll	lm	ll	lm	lm	lm	lm	ll	ll	ll	lm	ll	ll
c2_27003	<hkxhk>	{11}	53.315	hk	hk	hk	hh	hk	hk	hh	hh	hh	hh	hk	hk	hk	hk	hk	hh	hh	hk	kk	hh	kk	hk	hk	hh	kk	kk	hh	hh	hk	hk	hk	hh	hh	hh	kk	hk	hk	hk	hk	hk	hk	hk	hh	hk	hh	hk
c2_26979	<nnxnp>	{-0}	53.411	nn	nn	nn	np	nn	np	np	np	np	np	np	np	np	nn	nn	np	np	nn	nn	np	nn	np	np	np	nn	nn	np	np	nn	nn	np	np	np	np	nn	nn	np	nn	np	np	nn	nn	np	np	np	nn
c2_54325	<nnxnp>	{-0}	53.507	nn	nn	nn	np	nn	np	np	np	np	np	np	np	np	nn	nn	np	np	nn	nn	np	nn	np	np	np	nn	nn	np	np	nn	nn	np	np	np	np	nn	nn	np	nn	np	np	nn	nn	np	np	np	nn
c2_21992	<nnxnp>	{-0}	53.507	nn	nn	nn	np	nn	np	np	np	np	np	np	np	np	nn	nn	np	np	nn	nn	np	nn	np	np	np	nn	nn	np	np	nn	nn	np	np	np	np	nn	nn	np	nn	np	np	nn	nn	np	np	np	nn
c1_6937	<nnxnp>	{-0}	53.507	nn	nn	nn	np	nn	np	np	np	np	np	np	np	np	nn	nn	np	np	nn	nn	np	nn	np	np	np	nn	nn	np	np	nn	nn	np	np	np	np	nn	nn	np	nn	np	np	nn	nn	np	np	np	nn
c2_27054	<lmxll>	{1-}	53.921	ll	ll	ll	ll	ll	lm	ll	ll	ll	ll	lm	ll	lm	ll	ll	ll	ll	ll	lm	ll	lm	lm	lm	ll	lm	lm	ll	ll	ll	ll	lm	ll	ll	ll	lm	ll	lm	lm	lm	lm	ll	ll	ll	lm	ll	ll
c2_51346	<lmxll>	{1-}	53.921	ll	ll	ll	ll	ll	lm	ll	ll	ll	ll	lm	ll	lm	ll	ll	ll	ll	ll	lm	ll	lm	lm	lm	ll	lm	lm	ll	ll	ll	ll	lm	ll	ll	ll	lm	ll	lm	lm	lm	lm	ll	ll	ll	lm	ll	ll
c2_43023	<lmxll>	{1-}	53.945	ll	ll	ll	ll	ll	lm	ll	ll	ll	ll	lm	ll	lm	ll	ll	ll	ll	ll	lm	ll	lm	lm	lm	ll	lm	lm	ll	ll	ll	ll	lm	ll	ll	ll	lm	ll	lm	lm	lm	lm	ll	ll	ll	lm	ll	ll
c2_22067	<nnxnp>	{-0}	54.216	nn	nn	nn	np	nn	np	np	np	np	np	np	np	np	nn	nn	np	nn	nn	nn	np	nn	np	np	np	nn	nn	np	np	nn	nn	np	np	np	np	nn	nn	np	nn	np	np	nn	nn	np	np	np	nn
c1_8415	<lmxll>	{1-}	54.637	ll	ll	ll	ll	ll	ll	ll	ll	ll	ll	ll	ll	ll	ll	ll	ll	ll	ll	ll	ll	lm	lm	lm	ll	lm	lm	ll	ll	ll	ll	lm	ll	ll	ll	lm	ll	lm	lm	lm	lm	ll	ll	ll	ll	ll	ll
c2_22049	<hkxhk>	{00}	54.801	hk	hk	hk	kk	hk	hk	kk	kk	kk	kk	hk	kk	hk	hk	hk	kk	kk	hk	hh	kk	hh	hk	hk	kk	hh	hh	kk	kk	hk	hk	hk	kk	kk	kk	hh	hk	hk	hh	hk	hk	hk	hk	kk	kk	kk	hk
c1_12179	<hkxhk>	{01}	54.968	kk	kk	kk	hk	kk	hh	hk	hk	hk	hk	hh	hk	hh	kk	kk	hk	hk	kk	hk	hk	hk	hh	hh	hk	hk	hk	hk	hk	kk	kk	hh	hk	hk	hk	hk	kk	hh	hk	hh	hh	kk	kk	hk	hk	hk	kk
c2_22024	<lmxll>	{0-}	55.165	lm	lm	lm	lm	lm	ll	lm	lm	lm	lm	ll	lm	ll	lm	lm	lm	lm	lm	ll	lm	ll	ll	ll	lm	ll	ll	lm	lm	lm	lm	ll	lm	lm	lm	ll	lm	ll	ll	ll	ll	lm	lm	lm	lm	lm	lm
c2_22054	<lmxll>	{1-}	55.55	ll	ll	ll	ll	ll	--	ll	ll	ll	ll	--	ll	--	ll	ll	ll	ll	ll	ll	ll	lm	lm	lm	ll	--	--	ll	ll	ll	ll	lm	ll	ll	ll	--	ll	lm	lm	lm	lm	ll	ll	ll	ll	ll	ll
c2_29319	<lmxll>	{1-}	55.949	ll	ll	ll	ll	ll	lm	ll	ll	ll	ll	lm	ll	lm	ll	ll	ll	ll	ll	lm	ll	lm	lm	lm	ll	lm	lm	ll	ll	ll	ll	lm	ll	ll	ll	lm	ll	lm	lm	lm	lm	ll	ll	ll	ll	ll	ll
c2_29344	<lmxll>	{1-}	55.949	ll	ll	ll	ll	ll	lm	ll	ll	ll	ll	lm	ll	lm	ll	ll	ll	ll	ll	lm	ll	lm	lm	lm	ll	lm	lm	ll	ll	ll	ll	lm	ll	ll	ll	lm	ll	lm	lm	lm	lm	ll	ll	ll	ll	ll	ll
c2_22076	<lmxll>	{1-}	55.971	ll	ll	ll	ll	ll	lm	ll	ll	ll	ll	lm	ll	lm	ll	ll	ll	ll	ll	lm	ll	lm	lm	lm	ll	lm	lm	ll	ll	ll	ll	lm	ll	ll	ll	lm	ll	lm	lm	lm	lm	ll	ll	ll	ll	ll	ll
c2_22050	<lmxll>	{0-}	56.108	lm	lm	lm	lm	lm	ll	lm	lm	lm	lm	ll	lm	ll	lm	lm	lm	lm	lm	ll	lm	ll	ll	ll	lm	ll	ll	lm	lm	lm	lm	ll	lm	lm	lm	ll	lm	ll	ll	ll	ll	lm	lm	lm	lm	lm	lm
c2_29981	<hkxhk>	{10}	56.73	hk	hh	hh	hk	hh	kk	hk	hk	hk	hk	kk	hk	kk	hh	hh	hk	hh	hh	hk	hk	hk	kk	kk	hk	hk	hk	hk	hk	hh	hh	kk	hk	hk	hk	hk	hh	kk	hk	kk	kk	hh	hh	hk	hk	hk	hh
c2_29945	<hkxhk>	{10}	56.73	hk	hh	hh	hk	hh	kk	hk	hk	hk	hk	kk	hk	kk	hh	hh	hk	hh	hh	hk	hk	hk	kk	kk	hk	hk	hk	hk	hk	hh	hh	kk	hk	hk	hk	hk	hh	kk	hk	kk	kk	hh	hh	hk	hk	hk	hh
c2_30008	<lmxll>	{1-}	57.264	ll	ll	ll	ll	ll	lm	ll	ll	ll	ll	lm	ll	lm	ll	ll	ll	ll	ll	lm	ll	lm	lm	lm	ll	lm	lm	ll	ll	ll	ll	lm	ll	ll	ll	lm	ll	lm	lm	lm	lm	ll	ll	ll	ll	ll	ll
c1_6585	<hkxhk>	{10}	58.748	hk	hh	hh	hk	hh	kk	hk	hk	hk	hk	kk	hk	kk	hh	hh	hk	hh	hh	hk	hk	hk	kk	kk	hk	hk	hk	kk	hk	hh	hh	kk	hk	hk	hk	hk	hh	kk	hk	kk	kk	hh	hh	hk	hk	hk	hh
c2_20714	<hkxhk>	{10}	58.754	hk	hh	hh	hk	hh	kk	hk	hk	hk	hk	kk	hk	kk	hh	hh	hk	hh	hh	hk	hk	hk	kk	kk	hk	hk	hk	kk	hk	hh	hh	kk	hk	hk	hk	hk	hh	kk	hk	kk	kk	hh	hh	hk	hk	hk	hh
c1_6546	<lmxll>	{0-}	59.096	lm	lm	lm	lm	lm	ll	lm	lm	lm	lm	ll	lm	ll	lm	lm	lm	lm	lm	ll	lm	ll	ll	ll	lm	ll	ll	ll	lm	lm	lm	ll	lm	lm	lm	ll	lm	ll	ll	ll	ll	lm	lm	lm	lm	lm	lm
c1_6556	<lmxll>	{1-}	59.099	ll	ll	ll	ll	ll	lm	ll	ll	ll	ll	lm	ll	lm	ll	ll	ll	ll	ll	lm	ll	lm	lm	lm	ll	lm	lm	lm	ll	ll	ll	lm	ll	ll	ll	lm	ll	lm	lm	lm	lm	ll	ll	ll	ll	ll	ll
c2_20618	<lmxll>	{1-}	59.628	ll	ll	ll	ll	ll	lm	ll	ll	ll	ll	lm	ll	lm	ll	ll	ll	ll	ll	lm	ll	lm	lm	lm	ll	lm	lm	lm	ll	ll	ll	lm	ll	ll	ll	lm	ll	lm	lm	lm	lm	ll	ll	ll	ll	ll	ll
c2_13969	<hkxhk>	{10}	59.644	hk	hh	hh	hk	hh	kk	hk	hk	hk	hk	kk	hk	kk	hh	hh	hk	hh	hh	hk	hk	hk	kk	kk	hk	hk	hk	kk	hk	hh	hh	kk	hk	hk	hk	hk	hk	kk	hk	kk	kk	hh	hh	hk	hk	hk	hh
c2_43243	<nnxnp>	{-1}	59.654	nn	np	np	nn	np	nn	nn	nn	nn	nn	nn	nn	nn	np	np	nn	np	np	np	nn	np	nn	nn	nn	np	np	nn	nn	np	np	nn	nn	nn	nn	np	np	nn	np	nn	nn	np	np	nn	nn	nn	np
c2_20640	<lmxll>	{0-}	59.715	lm	lm	lm	lm	lm	ll	lm	lm	lm	lm	ll	lm	ll	lm	lm	lm	lm	lm	ll	lm	ll	ll	ll	lm	ll	ll	ll	lm	lm	lm	ll	lm	lm	lm	ll	lm	ll	ll	ll	ll	lm	lm	lm	lm	lm	lm
c2_20698	<lmxll>	{1-}	59.715	ll	ll	ll	ll	ll	lm	ll	ll	ll	ll	lm	ll	lm	ll	ll	ll	ll	ll	lm	ll	lm	lm	lm	ll	lm	lm	lm	ll	ll	ll	lm	ll	ll	ll	lm	ll	lm	lm	lm	lm	ll	ll	ll	ll	ll	ll
c2_40033	<lmxll>	{0-}	59.743	lm	lm	lm	lm	lm	ll	lm	lm	lm	lm	ll	lm	ll	lm	lm	lm	lm	lm	ll	lm	ll	ll	ll	lm	ll	ll	ll	lm	lm	lm	ll	lm	lm	lm	ll	lm	ll	ll	ll	ll	lm	lm	lm	lm	lm	lm
c2_3066	<nnxnp>	{-0}	60.362	np	nn	nn	np	nn	np	np	np	np	np	np	np	np	nn	nn	np	nn	nn	nn	np	nn	np	np	np	nn	nn	np	np	nn	nn	np	np	np	np	nn	nn	np	nn	np	np	nn	nn	np	np	np	nn
c2_3063	<nnxnp>	{-0}	60.362	np	nn	nn	np	nn	np	np	np	np	np	np	np	np	nn	nn	np	nn	nn	nn	np	nn	np	np	np	nn	nn	np	np	nn	nn	np	np	np	np	nn	nn	np	nn	np	np	nn	nn	np	np	np	nn
c2_40086	<lmxll>	{1-}	60.998	ll	ll	ll	ll	ll	lm	ll	ll	ll	ll	lm	ll	lm	ll	ll	ll	ll	lm	lm	ll	lm	lm	lm	ll	lm	lm	lm	ll	ll	ll	lm	ll	ll	ll	lm	ll	lm	lm	lm	lm	ll	ll	ll	ll	ll	ll
c2_40078_9	<lmxll>	{1-}	61.158	ll	ll	ll	ll	ll	lm	ll	ll	ll	ll	lm	ll	lm	ll	ll	ll	ll	lm	lm	ll	lm	lm	lm	ll	lm	lm	lm	ll	ll	ll	lm	ll	ll	ll	lm	ll	lm	lm	lm	lm	ll	ll	ll	ll	ll	ll
c1_11867	<lmxll>	{1-}	61.158	ll	ll	ll	ll	ll	lm	ll	ll	ll	ll	lm	ll	lm	ll	ll	ll	ll	lm	lm	ll	lm	lm	lm	ll	lm	lm	lm	ll	ll	ll	lm	ll	ll	ll	lm	ll	lm	lm	lm	lm	ll	ll	ll	ll	ll	ll
c2_40085	<lmxll>	{1-}	61.158	ll	ll	ll	ll	ll	lm	ll	ll	ll	ll	lm	ll	lm	ll	ll	ll	ll	lm	lm	ll	lm	lm	lm	ll	lm	lm	lm	ll	ll	ll	lm	ll	ll	ll	lm	ll	lm	lm	lm	lm	ll	ll	ll	ll	ll	ll
c2_40075_9	<lmxll>	{0-}	61.212	lm	lm	lm	lm	lm	ll	lm	lm	lm	lm	ll	lm	ll	lm	lm	lm	lm	ll	ll	lm	ll	ll	ll	lm	ll	ll	ll	lm	lm	lm	ll	lm	lm	lm	ll	lm	ll	ll	ll	ll	lm	lm	lm	lm	lm	lm
c1_11866	<lmxll>	{0-}	61.212	lm	lm	lm	lm	lm	ll	lm	lm	lm	lm	ll	lm	ll	lm	lm	lm	lm	ll	ll	lm	ll	ll	ll	lm	ll	ll	ll	lm	lm	lm	ll	lm	lm	lm	ll	lm	ll	ll	ll	ll	lm	lm	lm	lm	lm	lm
c2_40079_9	<lmxll>	{0-}	61.212	lm	lm	lm	lm	lm	ll	lm	lm	lm	lm	ll	lm	ll	lm	lm	lm	lm	ll	ll	lm	ll	ll	ll	lm	ll	ll	ll	lm	lm	lm	ll	lm	lm	lm	ll	lm	ll	ll	ll	ll	lm	lm	lm	lm	lm	lm
c2_40076_9	<lmxll>	{0-}	61.235	lm	lm	lm	lm	lm	ll	lm	lm	lm	lm	ll	lm	ll	lm	lm	lm	lm	ll	ll	lm	ll	ll	ll	lm	ll	ll	ll	lm	lm	lm	ll	lm	lm	lm	ll	lm	ll	ll	ll	ll	lm	lm	lm	lm	lm	lm
c2_43241	<lmxll>	{1-}	61.753	ll	ll	ll	ll	ll	lm	ll	ll	ll	ll	lm	ll	lm	ll	ll	ll	ll	lm	lm	ll	lm	lm	lm	ll	lm	lm	lm	ll	ll	ll	lm	ll	ll	ll	lm	ll	lm	lm	lm	lm	ll	ll	ll	ll	ll	ll
c2_43242	<lmxll>	{1-}	61.79	ll	ll	ll	ll	ll	lm	ll	ll	ll	ll	lm	ll	lm	ll	ll	ll	ll	lm	lm	ll	lm	lm	lm	ll	lm	lm	lm	ll	ll	ll	lm	ll	ll	ll	lm	ll	lm	lm	lm	lm	ll	ll	ll	ll	ll	ll
c2_2960	<nnxnp>	{-0}	62.36	np	nn	nn	np	nn	np	np	np	np	np	np	np	np	nn	nn	np	nn	np	nn	np	nn	np	np	np	nn	nn	np	np	nn	nn	np	np	np	np	nn	nn	np	nn	np	np	nn	nn	np	np	np	nn
c2_3067	<hkxhk>	{01}	62.427	hk	kk	kk	hk	kk	hh	hk	hk	hk	hk	hh	hk	hh	kk	kk	hk	kk	hk	hk	hk	hk	hh	hh	hk	hk	hk	hh	hk	kk	kk	hh	hk	hk	hk	hk	kk	hh	hk	hh	hh	kk	kk	hk	hk	hk	hk
c2_48041	<nnxnp>	{-0}	62.481	np	nn	nn	np	nn	np	np	np	np	np	np	np	np	nn	nn	np	nn	np	nn	np	nn	np	np	np	nn	nn	np	np	nn	nn	np	np	np	np	nn	nn	np	nn	np	np	nn	nn	np	np	np	nn
c2_3021	<hkxhk>	{10}	63.076	hk	hh	hh	hk	hh	kk	hk	hk	hk	hk	kk	hk	kk	hh	hh	hk	hh	kk	hk	hk	hk	kk	kk	hk	hk	hk	kk	hk	hh	hh	kk	hk	hk	hk	hk	hh	kk	hk	kk	kk	hh	hh	hk	hk	hk	hk
c2_3070	<lmxll>	{1-}	63.785	ll	ll	ll	ll	ll	lm	ll	ll	ll	ll	lm	ll	lm	ll	ll	ll	ll	lm	lm	ll	lm	lm	lm	ll	lm	lm	lm	ll	ll	ll	lm	ll	ll	ll	lm	ll	lm	lm	lm	lm	ll	ll	ll	ll	ll	lm
c2_3052	<lmxll>	{1-}	63.785	ll	ll	ll	ll	ll	lm	ll	ll	ll	ll	lm	ll	lm	ll	ll	ll	ll	lm	lm	ll	lm	lm	lm	ll	lm	lm	lm	ll	ll	ll	lm	ll	ll	ll	lm	ll	lm	lm	lm	lm	ll	ll	ll	ll	ll	lm
c2_3042	<lmxll>	{1-}	63.864	ll	ll	ll	ll	ll	lm	ll	ll	ll	ll	lm	ll	lm	ll	ll	ll	ll	lm	lm	ll	lm	lm	lm	ll	lm	lm	lm	ll	ll	ll	lm	ll	ll	ll	lm	ll	lm	lm	lm	lm	ll	ll	ll	ll	ll	lm
c2_3007	<hkxhk>	{01}	64.071	hk	kk	kk	hk	kk	hk	hk	hk	hk	hk	hh	hk	hh	kk	kk	hk	kk	hh	hk	hk	hk	hh	hh	hk	hk	hk	hh	hk	kk	kk	hh	hk	hk	hk	hk	kk	hh	hk	hh	hh	kk	kk	hk	hk	hk	hk
c2_2998	<lmxll>	{0-}	64.857	lm	lm	lm	lm	lm	lm	lm	lm	lm	lm	ll	lm	ll	lm	lm	lm	lm	ll	ll	lm	ll	ll	ll	lm	ll	ll	ll	lm	lm	lm	ll	lm	lm	lm	ll	lm	ll	ll	ll	ll	lm	lm	lm	lm	lm	ll
c2_3073	<hkxhk>	{01}	65.041	hk	kk	kk	hk	kk	hk	hk	hk	hk	hk	hh	hk	hh	kk	kk	hk	kk	hh	hk	hk	hk	hh	hh	hk	hk	hk	hh	hk	kk	kk	hh	hk	hk	hk	hk	kk	hh	hk	hh	hh	kk	kk	hk	hk	hk	hk
c2_2992	<hkxhk>	{10}	65.041	hk	hh	hh	hk	hh	hk	hk	hk	hk	hk	kk	hk	kk	hh	hh	hk	hh	kk	hk	hk	hk	kk	kk	hk	hk	hk	kk	hk	hh	hh	kk	hk	hk	hk	hk	hh	kk	hk	kk	kk	hh	hh	hk	hk	hk	hk
c1_8573	<nnxnp>	{-0}	67.536	np	nn	nn	np	np	np	np	np	np	np	np	np	np	nn	nn	np	nn	np	nn	np	nn	np	np	np	nn	nn	np	np	nn	nn	np	np	np	np	nn	nn	nn	nn	np	np	nn	nn	np	np	np	nn
c2_48042	<lmxll>	{1-}	68.022	ll	ll	ll	ll	ll	ll	ll	ll	ll	ll	lm	ll	lm	ll	ll	ll	ll	lm	lm	ll	lm	lm	lm	ll	lm	lm	lm	ll	ll	ll	lm	ll	ll	ll	lm	ll	lm	lm	ll	lm	ll	ll	ll	ll	ll	lm
c2_47939	<lmxll>	{0-}	68.7	lm	lm	lm	lm	lm	lm	lm	lm	lm	lm	ll	lm	ll	lm	lm	lm	lm	ll	ll	lm	ll	ll	ll	lm	ll	ll	ll	lm	lm	lm	ll	lm	lm	lm	ll	lm	ll	ll	lm	ll	lm	lm	lm	lm	lm	ll
c1_14205	<lmxll>	{0-}	69.256	lm	lm	lm	lm	lm	lm	lm	lm	lm	lm	ll	lm	ll	lm	lm	lm	lm	ll	ll	lm	ll	ll	ll	lm	ll	ll	ll	lm	lm	lm	ll	lm	lm	lm	ll	lm	ll	ll	lm	ll	lm	lm	lm	lm	lm	ll
c2_53745	<lmxll>	{0-}	69.861	lm	lm	lm	lm	lm	lm	lm	lm	lm	lm	ll	lm	ll	lm	lm	lm	lm	ll	ll	lm	ll	ll	ll	lm	ll	ll	ll	lm	lm	lm	ll	lm	lm	lm	ll	lm	ll	ll	lm	ll	lm	lm	lm	lm	lm	ll
c2_35653	<lmxll>	{1-}	70.892	ll	ll	ll	ll	ll	ll	ll	ll	ll	ll	lm	ll	lm	ll	ll	ll	ll	lm	lm	ll	lm	lm	lm	ll	lm	lm	lm	ll	ll	ll	lm	ll	ll	ll	lm	ll	lm	lm	ll	lm	ll	ll	ll	ll	ll	lm
c2_38819	<hkxhk>	{10}	72.016	hk	hh	hh	hk	hk	hk	hk	hk	hk	hk	kk	hk	kk	hh	hh	hk	hh	kk	hk	hk	hk	kk	kk	hk	hk	hk	kk	hk	hh	hk	kk	hk	hk	hk	hk	hh	hk	hk	hk	kk	hh	hh	hk	hk	hk	hk
c2_27719	<lmxll>	{1-}	74.787	ll	ll	ll	ll	ll	ll	ll	ll	ll	ll	lm	ll	lm	ll	ll	ll	ll	lm	lm	ll	lm	lm	lm	ll	lm	lm	lm	ll	ll	lm	lm	ll	ll	ll	lm	ll	lm	lm	ll	lm	ll	ll	ll	ll	ll	lm
c2_27764	<lmxll>	{1-}	76.548	ll	ll	ll	lm	ll	ll	ll	ll	ll	ll	lm	ll	lm	ll	ll	ll	ll	lm	lm	ll	lm	lm	lm	ll	lm	lm	lm	ll	ll	lm	lm	lm	ll	ll	lm	ll	lm	lm	ll	lm	ll	ll	ll	ll	ll	lm
c2_27762	<lmxll>	{1-}	77.025	ll	ll	ll	lm	ll	ll	ll	ll	ll	ll	lm	ll	lm	ll	ll	ll	ll	lm	lm	ll	lm	lm	lm	ll	lm	lm	lm	ll	ll	lm	lm	lm	ll	ll	lm	ll	lm	lm	ll	lm	ll	ll	ll	ll	ll	lm
c1_8574	<lmxll>	{1-}	77.025	ll	ll	ll	lm	ll	ll	ll	ll	ll	ll	lm	ll	lm	ll	ll	ll	ll	lm	lm	ll	lm	lm	lm	ll	lm	lm	lm	ll	ll	lm	lm	lm	ll	ll	lm	ll	lm	lm	ll	lm	ll	ll	ll	ll	ll	lm
[truncated: 106 more columns]
